# Supplementary material for: Case Report: A Case of Sarocladium strictum Meningoencephalitis in an Immunocompetent Patient After Invasive Operation
Source: Front Med (Lausanne). 2021 Nov 10;8:762763. doi: 10.3389/fmed.2021.762763 (PMC8631361; doi:10.3389/fmed.2021.762763)
Supplement: Supplementary file 1 [file Table_1.XLSX]

## Sheet: supplementary material
Reads number	Reference	Identity	Start	End
1	OKRM01000019.1	97.33	575480	575406
2	OKRM01000018.1	97.33	478928	479002
3	OKRM01000019.1	98.67	211573	211647
4	OKRM01000047.1	95.95	16595	16668
5	OKRM01000044.1	100	14841	14915
6	OKRM01000044.1	100	11725	11799
7	OKRM01000047.1	100	19163	19237
8	OKRM01000044.1	100	16759	16833
9	OKRM01000047.1	94.67	1131	1205
10	OKRM01000005.1	97.33	1283799	1283873
11	OKRM01000044.1	100	16764	16838
12	OKRM01000008.1	96	722352	722426
13	OKRM01000001.1	96	2225997	2226071
14	OKRM01000003.1	98.67	1793252	1793326
15	OKRM01000044.1	100	10482	10556
16	OKRM01000047.1	96	4724	4798
17	OKRM01000047.1	94.67	3478	3552
18	OKRM01000047.1	94.59	6130	6203
19	OKRM01000047.1	96	19818	19892
20	OKRM01000005.1	94.67	1178676	1178750
21	OKRM01000047.1	94.67	12739	12813
22	OKRM01000044.1	97.33	13459	13533
23	OKRM01000047.1	95.95	24198	24271
24	OKRM01000047.1	100	20199	20273
25	OKRM01000044.1	100	15209	15283
26	OKRM01000044.1	100	11728	11802
27	OKRM01000047.1	97.33	22141	22215
28	OKRM01000006.1	96	942155	942229
29	OKRM01000044.1	98.67	16729	16803
30	OKRM01000047.1	94.67	16566	16640
31	OKRM01000047.1	96	768	842
32	OKRM01000026.1	97.33	139465	139539
33	OKRM01000047.1	96	16592	16666
34	OKRM01000047.1	100	21434	21508
35	OKRM01000048.1	94.67	2581	2655
36	OKRM01000047.1	94.67	22082	22156
37	OKRM01000044.1	100	17009	17083
37	OKRM01000014.1	100	11856	11894
38	OKRM01000047.1	97.33	859	933
39	OKRM01000044.1	98.65	16711	16784
40	OKRM01000047.1	98.67	913	987
41	OKRM01000047.1	98.67	4317	4391
42	OKRM01000047.1	98.67	21126	21200
43	OKRM01000018.1	96	594398	594472
44	OKRM01000047.1	96	10519	10593
45	OKRM01000047.1	100	21033	21107
46	OKRM01000047.1	94.67	24144	24218
47	OKRM01000047.1	97.33	15389	15463
48	OKRM01000029.1	97.3	151021	151094
49	OKRM01000044.1	100	11851	11925
50	OKRM01000044.1	98.67	16709	16783
51	OKRM01000047.1	97.1	23445	23513
51	OKRM01000047.1	100	23647	23652
52	OKRM01000020.1	97.18	563128	563198
53	OKRM01000044.1	100	11088	11162
54	OKRM01000047.1	96	19953	20027
55	OKRM01000044.1	100	13551	13625
56	OKRM01000047.1	96	16781	16855
57	OKRM01000048.1	98.65	2563	2636
58	OKRM01000047.1	94.67	5195	5269
59	OKRM01000047.1	100	23667	23741
60	OKRM01000047.1	98.67	21103	21177
61	OKRM01000047.1	100	11302	11371
62	OKRM01000047.1	97.33	1369	1443
63	OKRM01000047.1	100	21061	21135
64	OKRM01000047.1	97.33	3856	3930
65	OKRM01000044.1	97.33	13461	13535
66	OKRM01000047.1	94.67	1100	1174
67	OKRM01000044.1	100	10457	10531
68	OKRM01000047.1	95.71	10472	10541
68	OKRM01000047.1	100	10629	10633
69	OKRM01000044.1	98.67	13023	13097
70	OKRM01000044.1	98.67	12956	13030
71	OKRM01000044.1	98.67	15180	15254
72	OKRM01000047.1	98.67	20977	21051
73	OKRM01000047.1	96	4732	4806
74	OKRM01000044.1	100	16855	16929
75	OKRM01000047.1	96	1405	1479
76	OKRM01000047.1	100	23649	23723
77	OKRM01000044.1	98.67	14924	14998
78	OKRM01000047.1	94.67	13566	13640
79	OKRM01000047.1	94.67	3867	3941
80	OKRM01000044.1	100	13160	13234
81	OKRM01000034.1	96	21145	21219
82	OKRM01000047.1	98.67	21079	21153
83	OKRM01000001.1	96	324726	324800
84	OKRM01000044.1	100	16993	17067
85	OKRM01000009.1	95.95	1136058	1135985
86	OKRM01000044.1	100	15221	15295
87	OKRM01000044.1	97.33	15180	15254
88	OKRM01000044.1	100	11071	11145
89	OKRM01000047.1	98.67	11449	11523
90	OKRM01000047.1	100	23681	23755
91	OKRM01000047.1	96	12724	12798
92	OKRM01000047.1	96	4732	4806
93	OKRM01000047.1	96	14238	14312
94	OKRM01000044.1	100	14902	14976
95	OKRM01000048.1	94.67	2616	2690
96	OKRM01000047.1	96	846	920
97	OKRM01000047.1	94.67	19293	19367
98	OKRM01000047.1	94.67	15822	15896
99	OKRM01000012.1	98.67	732157	732231
100	OKRM01000047.1	94.67	23391	23465
101	OKRM01000047.1	97.33	16225	16299
102	OKRM01000047.1	97.33	16251	16325
103	OKRM01000047.1	100	4378	4452
104	OKRM01000029.1	97.3	151021	151094
105	OKRM01000047.1	98.65	23586	23659
106	OKRM01000047.1	100	19920	19994
107	OKRM01000005.1	96	1067055	1067129
108	OKRM01000044.1	100	12963	13036
109	OKRM01000047.1	98.67	3649	3723
110	OKRM01000047.1	100	694	768
111	OKRM01000047.1	98.67	21094	21168
112	OKRM01000044.1	100	11038	11107
112	OKRM01000044.1	100	11385	11389
113	OKRM01000016.1	94.67	245492	245566
114	OKRM01000001.1	96	474719	474793
115	OKRM01000047.1	100	21512	21586
